# Supplementary material for: Weight Loss Outcomes Among MyFitnessPal Users: Behavioral and Dietary Predictors of Success
Source: Nutrients. 2026 May 30;18(11):1766. doi: 10.3390/nu18111766 (PMC13258314; doi:10.3390/nu18111766)
Supplement: Supplementary file 1 [file nutrients-18-01766-s001.zip]

Archive with 1 entries (1 files):
- nutrients-4260166-supplementary.pdf
